# Supplementary material for: Correlates of evolutionary rates in the murine sperm proteome
Source: BMC Evol Biol. 2018 Mar 27;18:35. doi: 10.1186/s12862-018-1157-6 (PMC5870804; doi:10.1186/s12862-018-1157-6)
Supplement: Supplementary file 2 — Table S5. Significantly enriched DAVID GO annotation clusters for three protein groups with different dN/dS estimates. (XLSX 17 kb) [file 12862_2018_1157_MOESM2_ESM.xlsx]

## Sheet: "Low dNdS"
Enrichment Score: 18.693789385134256
Term
GO:0008104~protein localization
GO:0015031~protein transport
GO:0045184~establishment of protein localization
Enrichment Score: 13.680173393466204
Term
GO:0034613~cellular protein localization
GO:0070727~cellular macromolecule localization
GO:0006886~intracellular protein transport
Enrichment Score: 8.143108503703777
Term
GO:0034621~cellular macromolecular complex subunit organization
GO:0034622~cellular macromolecular complex assembly
GO:0065003~macromolecular complex assembly
GO:0043933~macromolecular complex subunit organization
Enrichment Score: 8.069151604918599
Term
GO:0008380~RNA splicing
GO:0006397~mRNA processing
GO:0016071~mRNA metabolic process
GO:0006396~RNA processing
Enrichment Score: 7.853793572597203
Term
GO:0030163~protein catabolic process
GO:0043632~modification-dependent macromolecule catabolic process
GO:0019941~modification-dependent protein catabolic process
GO:0051603~proteolysis involved in cellular protein catabolic process
GO:0044257~cellular protein catabolic process
GO:0009057~macromolecule catabolic process
GO:0044265~cellular macromolecule catabolic process
GO:0006508~proteolysis
Enrichment Score: 5.576148700559755
Term
GO:0043623~cellular protein complex assembly
GO:0070271~protein complex biogenesis
GO:0006461~protein complex assembly
Enrichment Score: 3.70709080336603
Term
GO:0043254~regulation of protein complex assembly
GO:0044087~regulation of cellular component biogenesis
GO:0032271~regulation of protein polymerization
Enrichment Score: 3.6295932706486433
Term
GO:0034220~ion transmembrane transport
GO:0009260~ribonucleotide biosynthetic process
GO:0015986~ATP synthesis coupled proton transport
GO:0015985~energy coupled proton transport, down electrochemical gradient
GO:0015992~proton transport
GO:0006818~hydrogen transport
GO:0009152~purine ribonucleotide biosynthetic process
GO:0009259~ribonucleotide metabolic process
GO:0009165~nucleotide biosynthetic process
GO:0006754~ATP biosynthetic process
GO:0034404~nucleobase, nucleoside and nucleotide biosynthetic process
GO:0034654~nucleobase, nucleoside, nucleotide and nucleic acid biosynthetic process
GO:0009150~purine ribonucleotide metabolic process
GO:0046034~ATP metabolic process
GO:0044271~nitrogen compound biosynthetic process
GO:0009201~ribonucleoside triphosphate biosynthetic process
GO:0009206~purine ribonucleoside triphosphate biosynthetic process
GO:0009145~purine nucleoside triphosphate biosynthetic process
GO:0009142~nucleoside triphosphate biosynthetic process
GO:0006119~oxidative phosphorylation
GO:0009205~purine ribonucleoside triphosphate metabolic process
GO:0009199~ribonucleoside triphosphate metabolic process
GO:0006164~purine nucleotide biosynthetic process
GO:0009144~purine nucleoside triphosphate metabolic process
GO:0009141~nucleoside triphosphate metabolic process
GO:0006163~purine nucleotide metabolic process
GO:0015672~monovalent inorganic cation transport
Enrichment Score: 3.592783235918602
Term
GO:0046365~monosaccharide catabolic process
GO:0006096~glycolysis
GO:0044275~cellular carbohydrate catabolic process
GO:0046164~alcohol catabolic process
GO:0019320~hexose catabolic process
GO:0006007~glucose catabolic process
GO:0016052~carbohydrate catabolic process
Enrichment Score: 3.2858284902045924
Term
GO:0006006~glucose metabolic process
GO:0019318~hexose metabolic process
GO:0005996~monosaccharide metabolic process
Enrichment Score: 3.1973972824576853
Term
GO:0032956~regulation of actin cytoskeleton organization
GO:0032970~regulation of actin filament-based process
GO:0008064~regulation of actin polymerization or depolymerization
GO:0030832~regulation of actin filament length
GO:0051493~regulation of cytoskeleton organization
GO:0032271~regulation of protein polymerization
GO:0030833~regulation of actin filament polymerization
GO:0032535~regulation of cellular component size
Enrichment Score: 3.0227907770648494
Term
GO:0006913~nucleocytoplasmic transport
GO:0051169~nuclear transport
GO:0006606~protein import into nucleus
GO:0051170~nuclear import
GO:0034504~protein localization in nucleus
GO:0017038~protein import
GO:0033365~protein localization in organelle
Enrichment Score: 2.857623752554694
Term
GO:0000375~RNA splicing, via transesterification reactions
GO:0000377~RNA splicing, via transesterification reactions with bulged adenosine as nucleophile
GO:0000398~nuclear mRNA splicing, via spliceosome
Enrichment Score: 2.7436782773161097
Term
GO:0015931~nucleobase, nucleoside, nucleotide and nucleic acid transport
GO:0050657~nucleic acid transport
GO:0050658~RNA transport
GO:0051236~establishment of RNA localization
GO:0006403~RNA localization
GO:0051028~mRNA transport
Enrichment Score: 1.8475478498365145
Term
GO:0006084~acetyl-CoA metabolic process
GO:0006099~tricarboxylic acid cycle
GO:0046356~acetyl-CoA catabolic process
GO:0009060~aerobic respiration
GO:0009109~coenzyme catabolic process
GO:0051187~cofactor catabolic process
GO:0045333~cellular respiration

## Sheet: "Medium dNdS"
Enrichment Score: 7.84150220088828
Term
GO:0045184~establishment of protein localization
GO:0015031~protein transport
GO:0008104~protein localization
Enrichment Score: 7.747523855368172
Term
GO:0043039~tRNA aminoacylation
GO:0043038~amino acid activation
GO:0006418~tRNA aminoacylation for protein translation
GO:0006399~tRNA metabolic process
GO:0034660~ncRNA metabolic process
Enrichment Score: 4.848894177761073
Term
GO:0006099~tricarboxylic acid cycle
GO:0046356~acetyl-CoA catabolic process
GO:0009060~aerobic respiration
GO:0009109~coenzyme catabolic process
GO:0006084~acetyl-CoA metabolic process
GO:0051187~cofactor catabolic process
Enrichment Score: 3.945289046292222
Term
GO:0009150~purine ribonucleotide metabolic process
GO:0009152~purine ribonucleotide biosynthetic process
GO:0009259~ribonucleotide metabolic process
GO:0009260~ribonucleotide biosynthetic process
GO:0006164~purine nucleotide biosynthetic process
GO:0009165~nucleotide biosynthetic process
GO:0046034~ATP metabolic process
GO:0009144~purine nucleoside triphosphate metabolic process
GO:0006163~purine nucleotide metabolic process
GO:0034654~nucleobase, nucleoside, nucleotide and nucleic acid biosynthetic process
GO:0034404~nucleobase, nucleoside and nucleotide biosynthetic process
GO:0009145~purine nucleoside triphosphate biosynthetic process
GO:0009142~nucleoside triphosphate biosynthetic process
GO:0006754~ATP biosynthetic process
GO:0009141~nucleoside triphosphate metabolic process
GO:0009205~purine ribonucleoside triphosphate metabolic process
GO:0009199~ribonucleoside triphosphate metabolic process
GO:0009206~purine ribonucleoside triphosphate biosynthetic process
GO:0009201~ribonucleoside triphosphate biosynthetic process
Enrichment Score: 3.387623295928334
Term
GO:0006779~porphyrin biosynthetic process
GO:0033014~tetrapyrrole biosynthetic process
GO:0006778~porphyrin metabolic process
GO:0033013~tetrapyrrole metabolic process
Enrichment Score: 3.124526069844242
Term
GO:0070271~protein complex biogenesis
GO:0006461~protein complex assembly
GO:0065003~macromolecular complex assembly
GO:0043933~macromolecular complex subunit organization
Enrichment Score: 2.912124263844432
Term
GO:0044275~cellular carbohydrate catabolic process
GO:0046164~alcohol catabolic process
GO:0016052~carbohydrate catabolic process
GO:0006007~glucose catabolic process
GO:0019320~hexose catabolic process
GO:0046365~monosaccharide catabolic process
GO:0006006~glucose metabolic process
Enrichment Score: 2.8912802888571822
Term
GO:0034613~cellular protein localization
GO:0070727~cellular macromolecule localization
GO:0006886~intracellular protein transport
Enrichment Score: 2.427637041046539
Term
GO:0030834~regulation of actin filament depolymerization
GO:0008064~regulation of actin polymerization or depolymerization
GO:0030832~regulation of actin filament length
GO:0032956~regulation of actin cytoskeleton organization
GO:0030833~regulation of actin filament polymerization
GO:0032970~regulation of actin filament-based process
GO:0051493~regulation of cytoskeleton organization
GO:0043254~regulation of protein complex assembly
GO:0032271~regulation of protein polymerization
GO:0043244~regulation of protein complex disassembly
GO:0044087~regulation of cellular component biogenesis
GO:0032535~regulation of cellular component size
Enrichment Score: 2.372799002614056
Term
GO:0051028~mRNA transport
GO:0050657~nucleic acid transport
GO:0050658~RNA transport
GO:0051236~establishment of RNA localization
GO:0006403~RNA localization
GO:0015931~nucleobase, nucleoside, nucleotide and nucleic acid transport
Enrichment Score: 1.966353105007493
Term
GO:0030834~regulation of actin filament depolymerization
GO:0051693~actin filament capping
GO:0030835~negative regulation of actin filament depolymerization
GO:0030837~negative regulation of actin filament polymerization
GO:0031333~negative regulation of protein complex assembly
GO:0032272~negative regulation of protein polymerization
GO:0043244~regulation of protein complex disassembly
GO:0043242~negative regulation of protein complex disassembly
GO:0010639~negative regulation of organelle organization
GO:0051494~negative regulation of cytoskeleton organization
GO:0051129~negative regulation of cellular component organization
Enrichment Score: 1.8779422119954023
Term
GO:0034599~cellular response to oxidative stress
GO:0070301~cellular response to hydrogen peroxide
GO:0042744~hydrogen peroxide catabolic process
GO:0042542~response to hydrogen peroxide
GO:0034614~cellular response to reactive oxygen species
GO:0042743~hydrogen peroxide metabolic process
GO:0000302~response to reactive oxygen species
GO:0006800~oxygen and reactive oxygen species metabolic process
Enrichment Score: 1.8735744552854694
Term
GO:0006904~vesicle docking during exocytosis
GO:0048278~vesicle docking
GO:0022406~membrane docking
Enrichment Score: 1.360871066306039
Term
GO:0015992~proton transport
GO:0006818~hydrogen transport
GO:0015985~energy coupled proton transport, down electrochemical gradient
GO:0015986~ATP synthesis coupled proton transport
GO:0006119~oxidative phosphorylation
GO:0034220~ion transmembrane transport
GO:0015672~monovalent inorganic cation transport

## Sheet: "High dNdS"
Enrichment Score: 5.989598210669735
Term
GO:0019953~sexual reproduction
GO:0007283~spermatogenesis
GO:0048232~male gamete generation
GO:0048609~reproductive process in a multicellular organism
GO:0032504~multicellular organism reproduction
GO:0007276~gamete generation
Enrichment Score: 3.5072199202721834
Term
GO:0030149~sphingolipid catabolic process
GO:0046466~membrane lipid catabolic process
GO:0006665~sphingolipid metabolic process
GO:0006643~membrane lipid metabolic process
Enrichment Score: 3.4201848005304405
Term
GO:0007339~binding of sperm to zona pellucida
GO:0035036~sperm-egg recognition
GO:0009988~cell-cell recognition
GO:0008037~cell recognition
Enrichment Score: 3.1095350125448418
Term
GO:0006096~glycolysis
GO:0044275~cellular carbohydrate catabolic process
GO:0006007~glucose catabolic process
GO:0019320~hexose catabolic process
GO:0046365~monosaccharide catabolic process
Enrichment Score: 2.6411109480735266
Term
GO:0034599~cellular response to oxidative stress
GO:0034614~cellular response to reactive oxygen species
GO:0000302~response to reactive oxygen species
GO:0042542~response to hydrogen peroxide
Enrichment Score: 2.3112298054773035
Term
GO:0008104~protein localization
GO:0015031~protein transport
GO:0045184~establishment of protein localization
Enrichment Score: 2.0938471588369314
Term
GO:0042168~heme metabolic process
GO:0033013~tetrapyrrole metabolic process
GO:0006778~porphyrin metabolic process
GO:0042440~pigment metabolic process
Enrichment Score: 2.019469249490053
Term
GO:0030300~regulation of intestinal cholesterol absorption
GO:0032374~regulation of cholesterol transport
GO:0032371~regulation of sterol transport
GO:0044058~regulation of digestive system process
GO:0032368~regulation of lipid transport
Enrichment Score: 1.9049775228376042
Term
GO:0019377~glycolipid catabolic process
GO:0006689~ganglioside catabolic process
GO:0019915~lipid storage
GO:0046479~glycosphingolipid catabolic process
GO:0006672~ceramide metabolic process
GO:0046519~sphingoid metabolic process
GO:0006664~glycolipid metabolic process
GO:0001573~ganglioside metabolic process
GO:0006687~glycosphingolipid metabolic process
Enrichment Score: 1.7935442999564355
Term
GO:0055082~cellular chemical homeostasis
GO:0006873~cellular ion homeostasis
GO:0048878~chemical homeostasis
GO:0050801~ion homeostasis
Enrichment Score: 1.6450943520662205
Term
GO:0009165~nucleotide biosynthetic process
GO:0034404~nucleobase, nucleoside and nucleotide biosynthetic process
GO:0034654~nucleobase, nucleoside, nucleotide and nucleic acid biosynthetic process
Enrichment Score: 1.6175789104383906
Term
GO:0006605~protein targeting
GO:0034613~cellular protein localization
GO:0006886~intracellular protein transport
GO:0070727~cellular macromolecule localization
Enrichment Score: 1.483435949390443
Term
GO:0006626~protein targeting to mitochondrion
GO:0070585~protein localization in mitochondrion
GO:0006839~mitochondrial transport
Enrichment Score: 1.4324408984178194
Term
GO:0006662~glycerol ether metabolic process
GO:0018904~organic ether metabolic process
GO:0006639~acylglycerol metabolic process
GO:0046486~glycerolipid metabolic process
Enrichment Score: 1.404415560725952
Term
GO:0042743~hydrogen peroxide metabolic process
GO:0070301~cellular response to hydrogen peroxide
GO:0042744~hydrogen peroxide catabolic process
Enrichment Score: 1.402825983605207
Term
GO:0019439~aromatic compound catabolic process
GO:0009074~aromatic amino acid family catabolic process
GO:0009072~aromatic amino acid family metabolic process
Enrichment Score: 1.3203705834150024
Term
GO:0045807~positive regulation of endocytosis
GO:0050766~positive regulation of phagocytosis
GO:0050764~regulation of phagocytosis
GO:0030100~regulation of endocytosis
GO:0060627~regulation of vesicle-mediated transport
Enrichment Score: 1.3030765400080642
Term
GO:0033559~unsaturated fatty acid metabolic process
GO:0001516~prostaglandin biosynthetic process
GO:0046457~prostanoid biosynthetic process
GO:0046456~icosanoid biosynthetic process
GO:0006636~unsaturated fatty acid biosynthetic process
GO:0006692~prostanoid metabolic process
GO:0006693~prostaglandin metabolic process
GO:0006690~icosanoid metabolic process
